# Supplementary material for: Automated analysis of connected speech reveals early biomarkers of Parkinson’s disease in patients with rapid eye movement sleep behaviour disorder
Source: Sci Rep. 2017 Feb 2;7:12. doi: 10.1038/s41598-017-00047-5 (PMC5428345; doi:10.1038/s41598-017-00047-5)
Supplement: Supplementary file 3 — Supplementary Dataset 1 [file 41598_2017_47_MOESM3_ESM.xls]

## Sheet: Supplementary material_final
Participant code	Demographic information		Clinical information			Medication						Overview of motor examination		UPDRS III motor scale: specific items																											Speech examination: speaking task of reading passage
	Age (years)	Gender	Positive history of Parkinson disease in family	Age of disease onset (years)	Duration of disease from first symptoms (years)	Antidepressant therapy	Antiparkinsonian medication	Antipsychotic medication	Benzodiazepine medication	Levodopa equivalent (mg/day)	Clonazepam (mg/day)	Hoehn & Yahr scale (-)	UPDRS III total (-)	18. Speech	19. Facial Expression	20. Tremor at Rest - head	20. Tremor at Rest - RUE	20. Tremor at Rest - LUE	20. Tremor at Rest - RLE	20. Tremor at Rest - LLE	21. Action or Postural Tremor - RUE	21. Action or Postural Tremor - LUE	22. Rigidity - neck	22. Rigidity - RUE	22. Rigidity - LUE	22. Rigidity - RLE	22. Rigidity - LLE	23.Finger Taps - RUE	23.Finger Taps - LUE	24. Hand Movements - RUE	24. Hand Movements - LUE	25. Rapid Alternating Movements - RUE	25. Rapid Alternating Movements - LUE	26. Leg Agility - RLE	26. Leg Agility - LLE	27. Arising from Chair	28. Posture	29. Gait	30. Postural Stability	31. Body Bradykinesia and Hypokinesia	Entropy of speech timing (-)	Rate of speech timing (-/min)	Acceleration of speech timing (-/min2)	Duration of pause intervals (ms)	Duration of voiced intervals (ms)	Gaping in-between voiced intervals (-/min)	Duration of unvoiced stops (ms)	Decay of unvoiced fricatives (‰/min)	Relative loudness of respiration (dB)
PD01	58	F	No	56	2	No	No	No	No	0	0	1.5	8	0	1	0	0	2	0	2	0	0	0	0	1	0	0	0	1	0	0	0	1	0	0	0	0	0	0	0	1.56443	354.206	6.05048	146.458	264.363	58.6508	31.375	-2.10076	-22.4656
PD02	68	F	No	67	1	No	No	No	No	0	0	2.5	22	1	1	0	0	0	0	0	1	1	1	0	1	1	2	1	2	0	1	1	2	1	2	0	1	0	1	1	1.56359	340.23	27.5225	172.827	252.951	48.2634	22.375	-1.74502	-24.5904
PD03	68	M	No	67	1	No	No	No	No	0	0	2	19	0	2	0	0	0	0	0	0	0	2	0	0	2	2	1	1	0	1	0	0	1	2	0	3	0	0	2	1.55039	210.892	11.9688	376.835	322.413	47.5362	38.125	2.65678	-16.8942
PD04	75	M	No	73.1616	1.83836	No	No	No	No	0	0	2	24	0	2	0	1	0	1	0	1	1	1	1	1	1	1	1	1	2	2	1	2	1	0	0	1	1	0	1	1.51915	139.696	-2.49291	359.765	662.783	13.7167	44.875	-0.93432	-25.5444
PD05	61	M	Yes	60.3	0.7	No	No	No	No	0	0	2.5	54	1	3	3	2	1	1	0	1	2	3	3	3	1	1	3	4	2	4	2	3	1	3	1	2	1	1	2	1.54311	269.088	6.71585	210.779	327.869	42.901	47.125	-0.972702	-22.6149
PD06	58	M	No	57.5	0.5	No	No	No	No	0	0	2	29	1	2	0	0	0	0	0	1	1	3	2	1	1	1	3	3	2	1	1	0	1	1	0	1	1	0	2	1.55298	317.237	24.1906	185.618	286.399	43.8253	33.625	0.920618	-25.0005
PD07	79	M	No	78	1	No	No	No	No	0	0	2.5	29	0	0	3	2	0	0	0	0	0	1	2	1	1	2	1	1	1	1	1	2	1	1	1	2	2	1	2	1.56307	269.495	2.474	213.887	310.385	60.2973	20.125	-5.34734	-26.1961
PD08	59	F	No	57	2	Yes (Aurorix)	No	No	No	0	0	2	32	1	2	1	0	0	0	1	2	2	1	2	0	1	0	3	1	3	2	3	1	1	1	0	1	1	0	2	1.56782	338.18	-4.36288	144.574	271.597	61.3094	25.75	1.08416	-20.0755
PD09	73	M	No	72	1	No	No	No	No	0	0	2	6	0	0	1	0	1	0	0	0	0	0	0	0	0	0	0	0	1	1	0	0	0	0	0	1	1	0	0	1.55157	374.269	11.0965	117.415	265.28	52.5002	23.5	0.269302	-15.0441
PD10	66	M	No	65	1	Yes (Trittico)	No	No	No	0	0	2	22	1	1	1	1	0	0	0	1	1	1	1	0	0	0	1	1	1	1	1	2	1	2	1	1	1	0	1	1.54869	280.917	16.0875	212.805	322.746	28.8037	42.625	0.562221	-23.3998
PD11	71	M	No	70	1	No	No	No	No	0	0	2.5	15	0	2	0	1	0	0	0	1	1	1	0	0	0	0	1	2	0	0	0	1	0	0	0	2	1	1	1	1.53661	233.679	21.8221	198.15	414.386	26.6997	41.5	1.2754	-20.7337
PD12	37	F	No	32	5	No	No	No	No	0	0	2	36	0	2	0	0	0	0	0	2	0	3	3	1	2	1	3	2	3	1	4	2	3	1	0	0	1	0	2	1.56513	365.275	-1.27833	128.729	260.618	70.0936	24.625	-1.18674	-24.9855
PD13	43	M	No	37	6	No	No	No	No	0	0	2	11	0	0	0	1	0	1	0	1	1	0	0	1	0	1	0	1	0	1	0	1	0	1	0	1	0	0	0	1.54873	301.055	-1.72688	223.795	279.513	35.8688	25.75	-2.06672	-23.4883
PD14	70	M	No	69	1	No	No	No	No	0	0	2.5	18	0	1	0	0	0	0	0	1	1	1	1	0	1	0	2	1	1	1	1	0	1	0	0	2	1	1	1	1.55492	337.972	-12.4888	146.287	295.519	38.0346	24.625	-3.37998	-22.5939
PD15	75	F	No	72.5	2.5	No	No	No	No	0	0	2	25	0	1	1	0	0	0	1	1	1	1	2	0	1	1	2	1	2	1	3	1	2	1	0	0	1	0	1	1.56291	347.437	23.1393	153.5	256.502	57.6762	26.875	-1.83458	-24.6633
PD16	64	F	No	63	1	No	No	No	Yes (Rivotril)	0	0.5	1.5	9	1	0	0	0	1	0	0	0	1	0	0	1	0	0	0	1	0	1	0	0	0	1	0	0	1	1	0	1.54352	386.253	6.88595	137.255	245.064	52.9269	28	-1.40178	-21.5972
PD17	73	F	No	71	2	No	No	No	No	0	0	2.5	29	1	1	2	0	0	0	0	0	0	0	1	1	1	0	0	1	2	3	3	3	1	1	1	3	1	1	2	1.56634	338.857	15.1219	145.557	269.875	77.1287	31.375	-5.54804	-18.3426
PD18	73	M	No	72	1	No	No	No	No	0	0	2	14	1	2	0	0	0	0	0	1	0	2	1	0	1	0	2	1	0	0	0	0	0	0	0	1	1	0	1	1.56023	298.036	17.8386	187.317	313.242	38.789	31.375	-6.64288	-24.4286
PD19	34	M	No	30	4	No	No	No	No	0	0	2.5	12	0	0	1	1	0	0	0	0	1	0	0	0	0	0	0	0	0	2	0	1	0	2	0	0	2	1	1	1.54744	262.825	-4.82432	245.29	326.276	40.1053	33.625	-0.0419421	-22.0865
PD20	70	M	No	69	1	No	No	No	No	0	0	2	9	0	1	0	2	1	0	0	1	1	0	0	0	0	0	0	1	0	0	0	1	0	0	0	1	0	0	0	1.55814	312.445	17.2723	140.487	285.407	49.7619	22.375	-3.21953	-24.9978
PD21	70	M	No	69	1	No	No	No	Yes (Rivotril)	0	0.5	2	8	1	1	1	1	0	0	0	1	1	0	0	0	0	0	0	0	0	0	0	1	0	0	0	0	1	0	0	1.56166	333.731	17.8459	155.349	270.171	66.8392	40.375	1.20908	-22.5351
PD22	64	M	No	63	1	No	No	No	No	0	0	1.5	6	0	1	0	0	0	0	0	0	0	0	0	0	0	0	1	0	1	0	0	0	0	0	0	1	1	0	1	1.54567	282.951	10.0917	182.822	317.365	43.5344	41.5	-0.98873	-22.9816
PD23	73	F	No	71	2	No	No	No	No	0	0	2	14	0	0	0	0	0	0	0	1	2	0	1	1	0	0	0	1	1	1	1	2	1	2	0	0	0	0	0	1.44555	340.065	7.56141	193.498	275.688	48.5027	32.5	-5.40407	-21.2876
PD24	60	M	Yes	59.5	0.5	Yes (Remood)	No	No	Yes (Xanax)	0	0	2.5	43	1	2	0	1	0	0	0	0	1	3	2	2	1	1	2	3	2	3	3	3	2	2	1	3	1	1	3	1.5675	345.981	22.3989	173.801	257.048	55.576	31.375	-2.71039	-22.1139
PD25	77	M	No	76	1	No	No	No	No	0	0	2	10	0	1	0	1	0	0	0	2	2	0	0	0	0	0	0	1	0	1	0	1	1	0	0	0	0	0	0	1.56365	310.879	11.4147	219.992	267.45	57.9198	34.75	-0.75145	-24.1001
PD26	68	F	No	67	1	No	No	No	Yes (Rivotril)	0	1	2	7	0	0	0	0	0	0	0	0	1	1	0	0	0	0	1	1	0	1	0	1	0	1	0	0	0	0	0	1.56217	323.205	11.2372	141.152	293.855	63.295	26.875	-1.33166	-18.3291
PD27	72	M	No	71.5	0.5	No	No	No	No	0	0	2.5	42	1	3	0	0	0	0	0	1	1	2	2	2	0	0	4	4	3	2	3	3	2	2	0	2	1	1	3	1.55583	324.857	6.63964	172.387	275.574	65.1847	22.375	-0.518566	-21.8636
PD28	60	M	No	59	1	No	No	No	No	0	0	2.5	15	1	2	0	0	0	0	0	1	0	1	1	0	0	0	2	1	1	0	0	0	1	0	0	1	1	1	1	1.57337	340.391	14.9384	154.376	258.185	76.5813	22.375	-1.41289	-20.3208
PD29	60	M	No	57.7	2.3	No	No	No	No	0	0	2	27	1	2	1	2	0	0	0	1	2	1	0	1	0	0	1	2	1	2	2	3	1	2	0	0	1	0	1	1.5587	289.371	18.4031	174.048	303.348	52.2465	47.125	-0.151023	-28.4971
PD30	69	M	No	68	1	No	No	No	No	0	0	2.5	12	0	0	1	0	1	0	0	1	1	0	1	0	0	0	2	1	0	0	0	1	0	1	0	1	0	1	0	1.54301	275.997	-4.24884	169.09	331.669	60.5834	29.125	-3.64135	-22.9105
RBD01	73	F	No	72	1	No	No	No	Yes (Rivotril)	0	0.125	-	3	1	0	0	0	0	0	0	0	0	0	0	1	0	0	0	1	0	0	0	0	0	0	0	0	0	0	0	1.56834	377.001	17.8468	131.803	248.793	69.4289	23.5	0.584298	-18.1659
RBD02	54	M	No	46	8	No	No	No	No	0	0	-	2	0	0	0	0	0	0	0	1	0	0	0	1	0	0	0	0	0	0	0	0	0	0	0	0	0	0	0	1.56351	359.382	37.6215	134.813	264.359	61.2189	38.125	0.072823	-24.7302
RBD03	66	M	No	55	11	No	No	No	Yes (Rivotril)	0	0.5	-	7	0	0	0	0	0	0	0	0	0	0	1	2	0	0	1	1	0	0	0	2	0	0	0	0	0	0	0	1.55027	336.058	1.68006	126.387	286.254	52.2437	24.625	-2.12937	-23.8311
RBD04	59	M	No	56	3	No	No	No	No	0	0	-	1	0	0	0	0	0	0	0	1	0	0	0	0	0	0	0	0	0	0	0	0	0	0	0	0	0	0	0	1.55054	357.676	16.5381	111.336	261.135	69.574	38.125	-0.893155	-18.8138
RBD05	75	M	No	59	16	No	No	No	Yes (Rivotril)	0	0.5	-	10	0	0	0	0	0	0	0	0	1	0	0	0	0	0	1	2	0	1	0	0	0	0	0	2	1	1	1	1.56267	277.829	9.32122	227.118	293.965	56.1407	35.875	-2.12905	-26.6143
RBD06	71	F	No	66	5	No	No	No	Yes (Rivotril)	0	0.5	-	12	0	1	0	0	0	0	0	1	1	0	1	1	0	0	1	2	1	2	0	1	0	0	0	0	0	0	0	1.57258	374.358	8.66234	116.654	272.849	73.8598	24.625	-0.364308	-18.3003
RBD07	64	M	No	62	2	No	No	No	No	0	0	-	2	0	1	0	0	0	0	0	1	0	0	0	0	0	0	0	0	0	0	0	0	0	0	0	0	0	0	0	1.5412	269.627	38.1518	174.812	332.165	69.3373	50.5	-0.296527	-18.0131
RBD08	74	M	No	73	1	No	No	No	No	0	0	-	5	0	0	0	0	0	0	1	1	1	0	0	0	0	0	0	0	0	0	0	0	0	0	1	1	0	0	0	1.55763	351.561	24.2554	132.521	259.226	79.4625	48.25	5.82549	-18.3146
RBD09	65	M	No	63	2	No	No	No	No	0	0	-	4	0	1	0	0	0	0	0	1	1	0	1	0	0	0	0	0	0	0	0	0	0	0	0	0	0	0	0	1.56474	330.544	3.49927	153.13	267.739	70.1402	31.375	-2.75225	-19.6693
RBD10	69	M	No	64	5	No	No	No	No	0	0	-	2	0	0	0	0	0	0	0	0	0	0	0	0	0	0	1	0	0	0	1	0	0	0	0	0	0	0	0	1.53429	328.602	2.72656	145.104	282.286	35.7852	24.625	-2.33421	-22.3878
RBD11	73	M	No	70	3	No	No	No	No	0	0	-	10	0	1	1	1	0	0	0	1	1	0	0	0	0	0	1	0	0	0	0	0	2	1	0	0	0	1	0	1.56917	360.235	12.4714	129.612	266.353	56.1533	37	-3.49938	-20.8915
RBD12	63	M	No	61	2	No	No	No	No	0	0	-	3	0	1	0	0	0	0	0	1	0	0	0	0	0	0	0	0	0	0	1	0	0	0	0	0	0	0	0	1.56048	284.691	7.30372	250.413	302.969	39.2686	25.75	-0.437637	-19.6632
RBD13	67	F	No	63	4	No	No	No	No	0	0	-	2	0	0	0	0	0	0	0	1	0	0	0	0	0	0	0	0	0	0	0	0	0	0	0	0	1	0	0	1.57389	397.652	24.2396	140.237	234.484	72.5494	20.125	-3.83712	-22.8352
RBD14	83	M	No	81	2	No	No	No	No	0	0	-	11	0	0	0	0	0	0	0	0	1	0	0	0	0	0	1	0	0	0	0	1	0	2	0	3	1	2	0	1.54034	232.168	11.2979	256.623	353.994	34.1577	40.375	-8.23824	-21.1978
RBD15	67	M	No	64	3	No	No	No	No	0	0	-	10	0	2	1	1	0	0	0	0	0	0	0	0	0	0	1	0	0	0	0	0	1	1	0	1	0	1	1	1.54135	359.11	22.5631	124.384	246.766	77.2771	42.625	1.71131	-23.7022
RBD16	61	M	No	56	5	No	No	No	No	0	0	-	0	0	0	0	0	0	0	0	0	0	0	0	0	0	0	0	0	0	0	0	0	0	0	0	0	0	0	0	1.56434	278.214	13.0012	180.79	326.876	55.7079	26.875	-3.4573	-20.8664
RBD17	69	F	No	61	8	No	No	No	No	0	0	-	4	0	0	0	0	0	0	0	0	0	0	0	0	0	0	1	1	1	1	0	0	0	0	0	0	0	0	0	1.55451	278.534	3.35898	200.838	327.67	41.0898	24.625	2.35332	-22.2191
RBD18	57	F	No	56	1	No	No	No	No	0	0	-	3	0	0	0	0	0	0	0	0	0	0	0	1	0	0	0	0	0	1	0	1	0	0	0	0	0	0	0	1.55195	341.781	2.54157	153.014	270.853	51.1109	24.625	-1.39175	-25.4137
RBD19	57	M	No	54	3	No	No	No	No	0	0	-	6	0	0	0	1	0	0	0	0	1	0	0	0	0	0	0	1	0	1	0	1	0	1	0	0	0	0	0	1.55932	360.615	12.3127	145.292	257.723	47.17	24.625	-2.49177	-22.8486
RBD20	75	M	No	71	4	No	No	No	No	0	0	-	6	0	1	0	0	0	0	2	0	0	0	1	0	0	0	0	0	0	0	0	0	0	0	0	1	1	0	0	1.56723	338.982	10.5409	132.369	302.09	55.4698	28	0.39553	-18.3769
RBD21	71	M	No	68	3	No	No	No	No	0	0	-	13	1	1	0	0	0	0	0	1	1	0	0	0	0	0	1	1	0	0	1	1	0	1	1	2	1	0	0	1.5609	288.578	15.8004	186.816	300.477	52.0466	29.125	-0.00125751	-22.7991
RBD22	59	M	No	54	5	No	No	No	No	0	0	-	4	0	0	0	0	0	0	0	1	1	0	0	0	0	0	0	0	0	0	0	0	0	0	1	0	0	1	0	1.56489	354.441	19.0061	126.404	273.147	69.0756	22.375	0.355528	-24.1721
RBD23	46	M	No	36	10	Yes (Zoloft)	No	No	No	0	0	-	0	0	0	0	0	0	0	0	0	0	0	0	0	0	0	0	0	0	0	0	0	0	0	0	0	0	0	0	1.55706	309.287	4.63426	137.366	316.531	61.4585	31.375	-3.77774	-21.7476
RBD24	76	M	No	68	8	No	No	No	No	0	0	-	7	0	1	0	1	0	0	0	1	2	0	0	0	0	0	0	0	0	0	0	1	0	0	0	1	0	0	0	1.55587	317.8	9.33564	165.726	303.047	45.8368	24.625	-2.05682	-22.8583
RBD25	68	M	No	64	4	Yes (Zoloft)	No	No	No	0	0	-	8	0	1	0	0	0	0	0	0	0	0	0	0	0	0	1	0	1	0	0	0	2	0	0	2	1	0	0	1.56246	363.746	23.4785	141.403	248.324	65.5063	24.625	-4.60178	-20.6869
RBD26	66	M	No	65	1	No	No	No	No	0	0	-	6	0	1	0	0	0	0	0	1	0	0	0	0	0	0	1	0	1	0	1	0	0	0	0	0	1	0	0	1.57246	288.129	8.19291	183.877	335.406	59.8713	29.125	-1.17226	-20.7577
RBD27	48	M	No	46	2	No	No	No	No	0	0	-	5	0	0	0	0	0	0	0	1	1	0	0	0	0	0	0	1	0	0	0	1	0	0	0	1	0	0	0	1.56476	339.17	12.3022	188.272	239.164	63.953	33.625	-1.41213	-23.3201
RBD28	47	M	No	40	7	Yes (Anafranil)	No	No	No	0	0	-	0	0	0	0	0	0	0	0	0	0	0	0	0	0	0	0	0	0	0	0	0	0	0	0	0	0	0	0	1.57057	404.117	36.8092	142.142	200.875	75.5338	26.875	0.239044	-21.8206
RBD29	56	M	No	55	1	No	No	No	No	0	0	-	1	0	0	0	0	0	0	0	0	0	0	0	0	0	0	0	0	0	1	0	0	0	0	0	0	0	0	0	1.46765	292.814	5.07235	225.886	284.312	28.8322	64	5.01337	-23.3695
RBD30	52	M	No	50	2	Yes (Citalec)	No	No	No	0	0	-	7	0	0	0	0	0	0	0	0	0	0	0	0	0	0	1	1	1	1	1	1	0	0	0	0	0	1	0	1.54865	296.826	22.2239	209.179	325.982	40.7896	26.875	2.03821	-22.8229
RBD31	67	F	No	62	5	No	No	No	Yes (Rivotril)	0	0.125	-	2	0	0	0	0	0	0	0	0	1	0	0	0	0	0	0	0	0	0	0	1	0	0	0	0	0	0	0	1.57318	448.604	15.8042	111.789	218.577	94.5307	26.875	0.587522	-16.7452
RBD32	65	M	No	50	15	No	No	No	No	0	0	-	2	0	1	0	0	0	0	0	0	0	0	0	0	0	0	0	0	0	0	0	0	0	0	0	0	0	1	0	1.55233	337.809	16.2124	179.1	264.217	39.2065	26.875	-4.43027	-18.6462
RBD33	69	F	Yes	67	2	Yes (Velaxin)	No	No	No	0	0	-	5	0	0	0	0	0	0	0	0	0	0	0	0	0	0	0	0	1	1	1	2	0	0	0	0	0	0	0	1.52253	289.857	0.111449	219.963	289.899	55.0159	32.5	-2.88796	-21.7969
RBD34	69	M	No	63	6	Yes (Asentra)	No	No	No	0	0	-	9	0	1	1	0	0	0	0	2	1	0	0	0	0	0	0	0	0	0	1	0	1	1	1	0	0	0	0	1.5562	303.099	6.25485	187.232	303.937	51.6454	30.25	1.16225	-27.9106
RBD35	62	M	No	57	5	No	No	No	No	0	0	-	0	0	0	0	0	0	0	0	0	0	0	0	0	0	0	0	0	0	0	0	0	0	0	0	0	0	0	0	1.53449	337.425	21.3494	162.297	287.505	35.166	29.125	-2.46646	-20.2536
RBD36	68	M	No	57	11	No	No	No	Yes (Rivotril)	0	2	-	4	0	1	0	0	0	0	0	1	1	0	0	0	0	0	0	0	0	0	0	1	0	0	0	0	0	0	0	1.51078	298.888	0.888812	206.92	315.805	29.6538	34.75	-2.17613	-20.0567
RBD37	68	M	No	58	10	No	No	No	No	0	0	-	2	0	1	0	0	0	0	0	0	0	0	0	0	0	0	0	0	0	0	0	0	0	1	0	0	0	0	0	1.56037	300.521	20.7158	158.386	295.787	47.4159	24.625	1.35939	-16.9732
RBD38	65	M	No	54	11	No	No	No	No	0	0	-	10	1	2	0	0	0	0	0	0	1	0	0	0	0	0	0	2	0	1	0	1	0	1	0	1	0	0	0	1.5267	309.355	-2.49184	190.324	291.277	34.2802	28	1.07941	-26.4803
RBD39	78	M	No	61	17	No	No	No	No	0	0	-	21	0	2	0	0	0	0	0	1	1	0	1	0	0	0	2	1	1	1	2	2	2	2	1	0	0	1	1	1.55495	290.537	2.94293	141.618	331.591	59.4271	20.125	-12.5909	-23.6691
RBD40	60	M	No	57	3	No	No	No	No	0	0	-	6	0	0	0	0	0	0	0	0	1	0	0	0	0	0	0	1	1	1	0	0	0	1	0	1	0	0	0	1.55944	295.549	4.40097	244.917	267.131	56.4281	29.125	-1.37216	-30.4827
RBD41	65	M	No	53	12	No	No	No	No	0	0	-	1	0	0	0	0	0	0	0	1	0	0	0	0	0	0	0	0	0	0	0	0	0	0	0	0	0	0	0	1.55421	263.681	14.8941	202.581	347.683	45.9497	26.875	-0.101745	-19.1716
RBD42	68	M	No	63	5	No	No	No	Yes (Neurol)	0	0	-	10	0	0	1	1	0	0	0	1	2	0	0	0	0	0	1	1	1	1	0	0	0	0	0	1	0	0	0	1.54598	302.261	-17.4031	180.771	304.482	42.1201	32.5	-5.0763	-19.4762
RBD43	63	M	No	62	1	No	No	No	No	0	0	-	7	0	1	0	1	0	0	0	0	1	0	1	0	0	0	0	1	0	1	0	0	0	0	0	1	0	0	0	1.55574	294.179	30.5871	176.83	335.286	49.3637	24.625	0.920312	-23.5471
RBD44	76	M	No	60	16	No	No	No	No	0	0	-	4	0	1	0	0	0	0	0	0	0	0	0	0	0	0	0	0	0	1	0	0	0	0	0	2	0	0	0	1.5619	319.694	11.321	178.508	265.769	57.9757	29.125	-2.82396	-22.676
RBD45	51	M	No	41	10	No	No	No	No	0	0	-	0	0	0	0	0	0	0	0	0	0	0	0	0	0	0	0	0	0	0	0	0	0	0	0	0	0	0	0	1.48501	316.858	9.15009	146.683	313.227	21.0892	42.625	1.38942	-18.0913
RBD46	77	M	No	74	3	No	No	No	No	0	0	-	6	0	0	0	0	0	0	0	1	1	0	1	0	0	0	1	1	1	0	0	0	0	0	0	0	0	0	0	1.50081	215.471	2.8457	388.028	417.784	20.5212	50.5	-0.618514	-24.4463
RBD47	73	M	No	68	5	No	No	No	No	0	0	-	3	0	1	0	0	0	0	0	0	0	0	0	0	0	0	1	1	0	0	0	0	0	0	0	0	0	0	0	1.55422	354.005	11.1786	129.633	271.606	48.634	29.125	-6.67002	-23.44
RBD48	72	F	No	69	3	No	No	No	No	0	0	-	3	0	0	0	0	0	0	0	0	0	0	0	0	0	0	1	0	1	0	0	0	0	0	0	1	0	0	0	1.57449	327.487	16.5948	189.745	251.777	75.9132	26.875	-1.15738	-22.016
RBD49	59	M	No	50	9	No	No	No	No	0	0	-	5	0	1	0	0	0	0	0	1	1	0	0	0	0	0	0	0	0	0	0	0	0	0	1	1	0	0	0	1.53719	297.097	4.45626	184.843	273.948	61.7643	35.875	0.835395	-15.3159
RBD50	40	F	No	33	7	Yes (Cipralex)	No	No	Yes (Neurol)	0	0	-	4	0	0	0	0	0	0	0	1	1	0	0	0	0	0	0	0	1	0	0	0	0	0	0	0	1	0	0	1.4796	369.103	43.3651	136.357	213.522	109.497	46	0.910543	-15.3918
HC01	73	M	-	-	-	No	No	No	No	0	0	-	-	-	-	-	-	-	-	-	-	-	-	-	-	-	-	-	-	-	-	-	-	-	-	-	-	-	-	-	1.54601	248.563	25.7953	184.823	366.035	43.8644	34.75	-0.0775433	-26.248
HC02	45	M	-	-	-	No	No	No	No	0	0	-	-	-	-	-	-	-	-	-	-	-	-	-	-	-	-	-	-	-	-	-	-	-	-	-	-	-	-	-	1.55453	339.409	15.6289	157.469	262.595	43.4206	30.25	-0.760743	-28.502
HC03	77	M	-	-	-	No	No	No	No	0	0	-	-	-	-	-	-	-	-	-	-	-	-	-	-	-	-	-	-	-	-	-	-	-	-	-	-	-	-	-	1.52369	319.037	12.8168	149.305	289.75	34.3455	49.375	2.34126	-22.956
HC04	61	M	-	-	-	No	No	No	No	0	0	-	-	-	-	-	-	-	-	-	-	-	-	-	-	-	-	-	-	-	-	-	-	-	-	-	-	-	-	-	1.54554	391.784	-9.39573	108.776	244.92	43.7225	22.375	-4.83053	-18.2492
HC05	56	M	-	-	-	No	No	No	No	0	0	-	-	-	-	-	-	-	-	-	-	-	-	-	-	-	-	-	-	-	-	-	-	-	-	-	-	-	-	-	1.55759	417.174	40.0738	117.178	228.558	59.3317	28	-0.301898	-16.2795
HC06	65	M	-	-	-	No	No	No	No	0	0	-	-	-	-	-	-	-	-	-	-	-	-	-	-	-	-	-	-	-	-	-	-	-	-	-	-	-	-	-	1.54781	347.388	32.061	147.631	245.283	50.679	40.375	-1.98735	-22.5192
HC07	45	M	-	-	-	No	No	No	No	0	0	-	-	-	-	-	-	-	-	-	-	-	-	-	-	-	-	-	-	-	-	-	-	-	-	-	-	-	-	-	1.54851	312.237	26.562	138.058	318.447	23.3097	29.125	-0.572645	-22.1168
HC08	66	M	-	-	-	No	No	No	No	0	0	-	-	-	-	-	-	-	-	-	-	-	-	-	-	-	-	-	-	-	-	-	-	-	-	-	-	-	-	-	1.54254	359.51	12.9953	133.765	284.052	41.1697	23.5	-6.03532	-19.9211
HC09	45	M	-	-	-	No	No	No	No	0	0	-	-	-	-	-	-	-	-	-	-	-	-	-	-	-	-	-	-	-	-	-	-	-	-	-	-	-	-	-	1.55699	388.269	-12.8393	136.223	243.046	40.6995	20.125	-1.21095	-28.4274
HC10	74	F	-	-	-	No	No	No	No	0	0	-	-	-	-	-	-	-	-	-	-	-	-	-	-	-	-	-	-	-	-	-	-	-	-	-	-	-	-	-	1.55325	336.497	6.15924	162.368	251.805	73.8437	21.25	-3.20142	-25.7181
HC11	65	M	-	-	-	No	No	No	No	0	0	-	-	-	-	-	-	-	-	-	-	-	-	-	-	-	-	-	-	-	-	-	-	-	-	-	-	-	-	-	1.56498	402.975	17.5524	129.829	229.109	64.3238	24.625	-11.2696	-15.2712
HC12	56	M	-	-	-	No	No	No	No	0	0	-	-	-	-	-	-	-	-	-	-	-	-	-	-	-	-	-	-	-	-	-	-	-	-	-	-	-	-	-	1.54415	335.182	8.9145	159.488	283.639	37.997	28	-0.292044	-27.4612
HC13	74	F	-	-	-	No	No	No	No	0	0	-	-	-	-	-	-	-	-	-	-	-	-	-	-	-	-	-	-	-	-	-	-	-	-	-	-	-	-	-	1.55875	358.737	13.6671	138.753	265.795	42.8726	23.5	-5.01721	-22.2375
HC14	70	F	-	-	-	No	No	No	No	0	0	-	-	-	-	-	-	-	-	-	-	-	-	-	-	-	-	-	-	-	-	-	-	-	-	-	-	-	-	-	1.54192	346.236	14.1281	138.964	284.532	49.9105	29.125	1.90511	-25.8546
HC15	73	M	-	-	-	No	No	No	No	0	0	-	-	-	-	-	-	-	-	-	-	-	-	-	-	-	-	-	-	-	-	-	-	-	-	-	-	-	-	-	1.56269	356.956	7.31942	146.778	254.338	65.1308	26.875	-3.00982	-20.3784
HC16	65	M	-	-	-	No	No	No	No	0	0	-	-	-	-	-	-	-	-	-	-	-	-	-	-	-	-	-	-	-	-	-	-	-	-	-	-	-	-	-	1.55945	362.683	-10.5164	142.965	281.185	44.3827	29.125	0.352182	-18.4196
HC17	74	M	-	-	-	No	No	No	No	0	0	-	-	-	-	-	-	-	-	-	-	-	-	-	-	-	-	-	-	-	-	-	-	-	-	-	-	-	-	-	1.54512	240.964	19.5738	191.405	361.596	42.6647	44.875	-0.123038	-23.2438
HC18	51	M	-	-	-	No	No	No	No	0	0	-	-	-	-	-	-	-	-	-	-	-	-	-	-	-	-	-	-	-	-	-	-	-	-	-	-	-	-	-	1.56345	389.306	7.35226	144.785	240.374	53.8918	40.375	-1.85679	-21.0591
HC19	58	M	-	-	-	No	No	No	No	0	0	-	-	-	-	-	-	-	-	-	-	-	-	-	-	-	-	-	-	-	-	-	-	-	-	-	-	-	-	-	1.55688	381.32	11.3348	129.635	248.385	72.1438	25.75	-0.470039	-22.3177
HC20	60	M	-	-	-	No	No	No	No	0	0	-	-	-	-	-	-	-	-	-	-	-	-	-	-	-	-	-	-	-	-	-	-	-	-	-	-	-	-	-	1.50821	329.48	18.7315	128.99	335.636	38.361	20.125	-0.877705	-16.8122
HC21	40	F	-	-	-	No	No	No	No	0	0	-	-	-	-	-	-	-	-	-	-	-	-	-	-	-	-	-	-	-	-	-	-	-	-	-	-	-	-	-	1.56727	399.453	-1.35853	104.934	253.499	79.7789	22.375	-0.867762	-20.5798
HC22	51	M	-	-	-	No	No	No	No	0	0	-	-	-	-	-	-	-	-	-	-	-	-	-	-	-	-	-	-	-	-	-	-	-	-	-	-	-	-	-	1.55657	371.902	23.335	96.302	255.477	79.3681	42.625	-2.23761	-19.5234
HC23	55	M	-	-	-	No	No	No	No	0	0	-	-	-	-	-	-	-	-	-	-	-	-	-	-	-	-	-	-	-	-	-	-	-	-	-	-	-	-	-	1.55806	353.906	13.8476	140.391	251.7	54.371	24.625	-5.46194	-17.1572
HC24	79	F	-	-	-	No	No	No	No	0	0	-	-	-	-	-	-	-	-	-	-	-	-	-	-	-	-	-	-	-	-	-	-	-	-	-	-	-	-	-	1.56104	342.13	12.5757	163.941	261.574	48.8379	29.125	-2.19085	-21.4342
HC25	58	M	-	-	-	No	No	No	No	0	0	-	-	-	-	-	-	-	-	-	-	-	-	-	-	-	-	-	-	-	-	-	-	-	-	-	-	-	-	-	1.55447	303.155	14.3391	176.112	297.863	45.2096	29.125	1.00365	-29.1136
HC26	54	M	-	-	-	No	No	No	No	0	0	-	-	-	-	-	-	-	-	-	-	-	-	-	-	-	-	-	-	-	-	-	-	-	-	-	-	-	-	-	1.54918	359.666	17.3684	195.817	228.221	46.1274	24.625	-3.08088	-22.572
HC27	69	F	-	-	-	No	No	No	No	0	0	-	-	-	-	-	-	-	-	-	-	-	-	-	-	-	-	-	-	-	-	-	-	-	-	-	-	-	-	-	1.55938	394.84	8.08833	117.528	232.153	58.4241	26.875	-6.66302	-22.8574
HC28	75	M	-	-	-	No	No	No	No	0	0	-	-	-	-	-	-	-	-	-	-	-	-	-	-	-	-	-	-	-	-	-	-	-	-	-	-	-	-	-	1.54722	376.464	18.3391	148.239	220.601	63.037	26.875	-1.5176	-22.4262
HC29	71	F	-	-	-	No	No	No	No	0	0	-	-	-	-	-	-	-	-	-	-	-	-	-	-	-	-	-	-	-	-	-	-	-	-	-	-	-	-	-	1.56571	349.955	9.56877	159.846	244.482	65.9954	37	-3.00728	-16.2404
HC30	72	F	-	-	-	No	No	No	No	0	0	-	-	-	-	-	-	-	-	-	-	-	-	-	-	-	-	-	-	-	-	-	-	-	-	-	-	-	-	-	1.56257	360.938	20.3553	117.337	264.347	70.8038	22.375	-2.52177	-21.2746
HC31	72	M	-	-	-	No	No	No	No	0	0	-	-	-	-	-	-	-	-	-	-	-	-	-	-	-	-	-	-	-	-	-	-	-	-	-	-	-	-	-	1.54189	279.431	10.4269	243.619	317.983	32.9447	38.125	-3.96498	-26.4905
HC32	75	M	-	-	-	No	No	No	No	0	0	-	-	-	-	-	-	-	-	-	-	-	-	-	-	-	-	-	-	-	-	-	-	-	-	-	-	-	-	-	1.55453	336.568	14.5065	155.99	271.242	44.1161	21.25	0.23579	-24.8334
HC33	74	M	-	-	-	No	No	No	No	0	0	-	-	-	-	-	-	-	-	-	-	-	-	-	-	-	-	-	-	-	-	-	-	-	-	-	-	-	-	-	1.55257	343.041	-2.26094	157.555	253.591	56.6386	31.375	-1.06595	-22.5877
HC34	66	M	-	-	-	No	No	No	No	0	0	-	-	-	-	-	-	-	-	-	-	-	-	-	-	-	-	-	-	-	-	-	-	-	-	-	-	-	-	-	1.56973	402.347	13.7108	118.783	234.45	88.2304	21.25	-8.68548	-22.6527
HC35	70	M	-	-	-	No	No	No	No	0	0	-	-	-	-	-	-	-	-	-	-	-	-	-	-	-	-	-	-	-	-	-	-	-	-	-	-	-	-	-	1.53898	303.271	-9.84744	162.596	297.098	35.9854	21.25	-4.08416	-29.6666
HC36	65	M	-	-	-	No	No	No	No	0	0	-	-	-	-	-	-	-	-	-	-	-	-	-	-	-	-	-	-	-	-	-	-	-	-	-	-	-	-	-	1.56337	353.309	-7.44874	153.221	256.994	60.9026	21.25	-1.99802	-22.1964
HC37	72	M	-	-	-	No	No	No	No	0	0	-	-	-	-	-	-	-	-	-	-	-	-	-	-	-	-	-	-	-	-	-	-	-	-	-	-	-	-	-	1.56029	336.106	-3.44585	128.061	287.637	62.6601	26.875	-5.25955	-25.4414
HC38	83	F	-	-	-	No	No	No	No	0	0	-	-	-	-	-	-	-	-	-	-	-	-	-	-	-	-	-	-	-	-	-	-	-	-	-	-	-	-	-	1.56491	299.337	-7.17461	143.996	345.546	54.8089	33.625	0.138788	-23.6601
HC39	75	M	-	-	-	No	No	No	No	0	0	-	-	-	-	-	-	-	-	-	-	-	-	-	-	-	-	-	-	-	-	-	-	-	-	-	-	-	-	-	1.54955	381.766	33.6428	121.083	236.618	69.1749	51.625	-1.58839	-20.6695
HC40	67	M	-	-	-	No	No	No	No	0	0	-	-	-	-	-	-	-	-	-	-	-	-	-	-	-	-	-	-	-	-	-	-	-	-	-	-	-	-	-	1.55382	321.403	1.41809	156.102	281.091	52.8472	20.125	2.97146	-23.4054
HC41	52	M	-	-	-	No	No	No	No	0	0	-	-	-	-	-	-	-	-	-	-	-	-	-	-	-	-	-	-	-	-	-	-	-	-	-	-	-	-	-	1.54525	328.448	-15.8233	168.057	264.492	38.5397	40.375	-2.61304	-27.6224
HC42	68	M	-	-	-	No	No	No	No	0	0	-	-	-	-	-	-	-	-	-	-	-	-	-	-	-	-	-	-	-	-	-	-	-	-	-	-	-	-	-	1.56006	315.123	20.0142	158.252	277.234	73.9294	29.125	2.94001	-24.3372
HC43	65	M	-	-	-	No	No	No	No	0	0	-	-	-	-	-	-	-	-	-	-	-	-	-	-	-	-	-	-	-	-	-	-	-	-	-	-	-	-	-	1.55655	322.795	33.9431	138.733	291.797	57.4488	24.625	2.2263	-24.7617
HC44	54	M	-	-	-	No	No	No	No	0	0	-	-	-	-	-	-	-	-	-	-	-	-	-	-	-	-	-	-	-	-	-	-	-	-	-	-	-	-	-	1.56139	349.716	-20.3183	154.153	259.554	53.6076	24.625	-4.16942	-23.2846
HC45	46	M	-	-	-	No	No	No	No	0	0	-	-	-	-	-	-	-	-	-	-	-	-	-	-	-	-	-	-	-	-	-	-	-	-	-	-	-	-	-	1.52979	457.31	17.6174	124.553	196.797	44.3827	20.125	-5.64898	-16.4904
HC46	69	M	-	-	-	No	No	No	No	0	0	-	-	-	-	-	-	-	-	-	-	-	-	-	-	-	-	-	-	-	-	-	-	-	-	-	-	-	-	-	1.56435	265.362	3.57903	197.979	364.869	40.2501	26.875	-1.87231	-28.0405
HC47	68	M	-	-	-	No	No	No	No	0	0	-	-	-	-	-	-	-	-	-	-	-	-	-	-	-	-	-	-	-	-	-	-	-	-	-	-	-	-	-	1.54722	290.511	6.3121	183.229	358.68	39.5889	31.375	-1.51741	-22.8698
HC48	53	M	-	-	-	No	No	No	No	0	0	-	-	-	-	-	-	-	-	-	-	-	-	-	-	-	-	-	-	-	-	-	-	-	-	-	-	-	-	-	1.54035	297.547	-13.6629	177.029	282.874	53.0082	50.5	-1.1105	-22.9058
HC49	44	M	-	-	-	No	No	No	No	0	0	-	-	-	-	-	-	-	-	-	-	-	-	-	-	-	-	-	-	-	-	-	-	-	-	-	-	-	-	-	1.55977	358.796	-2.43906	169.159	256.015	50.6758	17.875	-0.823403	-23.8238
HC50	54	M	-	-	-	No	No	No	No	0	0	-	-	-	-	-	-	-	-	-	-	-	-	-	-	-	-	-	-	-	-	-	-	-	-	-	-	-	-	-	1.55172	264.288	6.49325	171.168	353.749	35.5861	29.125	-0.468909	-28.258
										4				..
[truncated: 15 more columns]
